# Supplementary material for: Exploring the use of Rasch modelling in “common content” items for multi-site and multi-year assessment
Source: Adv Health Sci Educ Theory Pract. 2024 Jul 8;30(2):427–38. doi: 10.1007/s10459-024-10354-y (PMC11965148; doi:10.1007/s10459-024-10354-y)
Supplement: Supplementary file 1 — Supplementary Material 1 [file 10459_2024_10354_MOESM1_ESM.xlsx]

## Sheet: 2016-17 Scaling Table
Group 3 theta	Group 3 sd	Group 3	Group 1	Group 2	Group 4	Group 5	Group 6	Group 7	Group 8	Group 9	Group 10	Group 11	Group 12	Group 13	Group 14	Group 15	Group 16	Group 17	Group 18	Group 19	Group 20	Group 21	Group 22	Group 23	Group 24	Group 25	Group 26	Group 27	Group 28	Group 29	Group 30
-3.97	0.08	0	0	0	0	0	0	0	0	0	0	0	0	0	0	0	0	0	0	0	0	0	0	0	0	0	0	0	0	0	0
-3.97	0.08	1	1.24	1.51	-0.38	1.3	-0.23	1.4	1.56	0.55	0.79	-0.5	0.49	1.52	0.71	1.64	1.7	1.55	-0.11	0.65	1.57	2.51	1.11	1.53	1.61	0.57	-0.5	-0.5	-0.5	-0.5	-0.5
-3.97	0.09	2	2.35	2.51	0.56	2.42	0.63	2.5	2.58	1.55	1.86	-0.5	1.11	2.52	1.71	2.74	2.79	2.59	0.75	1.69	2.63	3.53	2.04	2.55	2.66	1.59	-0.5	-0.49	-0.5	-0.5	-0.49
-3.96	0.09	3	3.46	3.51	1.53	3.5	1.57	3.51	3.6	2.55	2.94	-0.5	1.99	3.53	2.72	3.85	3.88	3.63	1.71	2.73	3.7	4.56	2.99	3.56	3.71	2.62	-0.5	-0.22	-0.5	-0.47	-0.25
-3.95	0.1	4	4.5	4.51	2.5	4.51	2.54	4.52	4.62	3.55	4.02	-0.5	2.94	4.53	3.72	4.96	4.97	4.68	2.69	3.79	4.77	5.6	3.96	4.58	4.75	3.66	-0.5	0.57	-0.47	0.02	0.58
-3.95	0.11	5	5.51	5.51	3.15	5.53	3.51	5.54	5.63	4.55	5.11	-0.46	3.91	5.54	4.72	6.09	6.06	5.74	3.67	4.85	5.85	6.64	4.92	5.59	5.79	4.7	-0.5	1.51	-0.13	0.64	1.52
-3.94	0.12	6	6.53	6.51	3.94	6.54	4.24	6.57	6.64	5.54	6.21	-0.1	4.9	6.55	5.72	7.21	7.15	6.8	4.66	5.91	6.94	7.68	5.9	6.6	6.81	5.76	-0.5	1.96	0.57	1.54	2.22
-3.93	0.13	7	7.54	7.49	4.81	7.57	5.03	7.59	7.65	6.54	7.31	0.56	5.9	7.57	6.71	8.32	8.23	7.87	5.66	6.98	8.01	8.72	6.87	7.62	7.83	6.82	-0.5	2.7	1.34	2.2	2.93
-3.92	0.14	8	8.56	8.45	5.72	8.59	5.89	8.62	8.66	7.53	8.41	1.07	6.91	8.59	7.71	9.43	9.31	8.94	6.65	8.06	9.09	9.76	7.85	8.63	8.84	7.89	-0.5	3.57	1.78	2.85	3.77
-3.91	0.15	9	9.58	9.4	6.64	9.62	6.79	9.66	9.66	8.53	9.5	1.63	7.92	9.61	8.7	10.51	10.39	10.02	7.65	9.14	10.16	10.8	8.83	9.64	9.84	8.96	-0.49	4.38	2.58	3.67	4.67
-3.89	0.17	10	10.6	10.37	7.58	10.65	7.71	10.69	10.66	9.52	10.53	2.42	8.94	10.63	9.69	11.53	11.46	11.09	8.64	10.21	11.23	11.85	9.81	10.65	10.83	10.04	-0.46	4.95	3.33	4.56	5.59
-3.87	0.18	11	11.62	11.33	8.52	11.68	8.64	11.73	11.66	10.51	11.56	2.78	9.96	11.65	10.68	12.55	12.51	12.17	9.64	11.29	12.29	12.89	10.78	11.65	11.82	11.13	-0.33	5.71	3.87	5.38	6.53
-3.85	0.2	12	12.63	12.31	9.31	12.72	9.58	12.77	12.65	11.48	12.59	3.55	10.98	12.68	11.67	13.57	13.52	13.24	10.63	12.36	13.34	13.92	11.76	12.66	12.8	12.21	0.2	6.56	4.64	6.06	7.35
-3.82	0.22	13	13.65	13.28	10.11	13.76	10.52	13.82	13.65	12.43	13.63	4	12.01	13.71	12.65	14.6	14.54	14.31	11.63	13.43	14.39	14.96	12.73	13.66	13.78	13.3	0.56	7.24	5.48	6.85	8.15
-3.79	0.24	14	14.67	14.26	10.94	14.8	11.38	14.86	14.65	13.39	14.68	4.65	13.04	14.74	13.63	15.62	15.56	15.38	12.62	14.5	15.43	15.99	13.7	14.66	14.75	14.39	0.76	7.88	6	7.7	8.99
-3.75	0.26	15	15.69	15.24	11.8	15.84	12.22	15.91	15.64	14.35	15.73	5.27	14.08	15.77	14.61	16.64	16.59	16.44	13.61	15.53	16.47	17.02	14.67	15.66	15.72	15.47	1.34	8.65	6.72	8.57	9.86
-3.7	0.29	16	16.7	16.22	12.68	16.89	13.08	16.96	16.64	15.31	16.78	5.77	15.12	16.81	15.59	17.66	17.61	17.5	14.6	16.56	17.5	18.05	15.64	16.65	16.68	16.52	1.61	9.42	7.52	9.37	10.75
-3.65	0.31	17	17.71	17.2	13.56	17.95	13.97	18.01	17.63	16.27	17.84	6.51	16.17	17.84	16.56	18.68	18.63	18.52	15.59	17.59	18.51	19.07	16.6	17.64	17.63	17.56	1.9	9.98	8.09	10.11	11.64
-3.58	0.34	18	18.72	18.18	14.37	19	14.86	19.07	18.64	17.23	18.9	6.9	17.22	18.87	17.54	19.69	19.66	19.55	16.58	18.62	19.52	20.09	17.55	18.63	18.58	18.6	2.5	10.68	8.76	10.9	12.54
-3.51	0.36	19	19.73	19.17	15.13	20.06	15.76	20.14	19.64	18.19	19.97	7.56	18.28	19.91	18.51	20.7	20.68	20.58	17.56	19.66	20.53	21.11	18.51	19.61	19.52	19.64	2.67	11.4	9.52	11.72	13.36
-3.42	0.38	20	20.74	20.16	15.91	21.13	16.67	21.2	20.65	19.15	21.04	7.99	19.35	20.94	19.45	21.71	21.7	21.6	18.55	20.69	21.54	22.12	19.41	20.59	20.43	20.68	3	11.95	10.08	12.56	14.16
-3.33	0.4	21	21.74	21.15	16.72	22.2	17.57	22.27	21.66	20.1	22.11	8.59	20.43	21.97	20.39	22.71	22.73	22.63	19.53	21.73	22.55	23.13	20.31	21.56	21.31	21.72	3.52	12.63	10.74	13.32	14.99
-3.22	0.42	22	22.74	22.14	17.55	23.28	18.47	23.35	22.67	21.06	23.19	9.05	21.5	23.01	21.33	23.71	23.74	23.65	20.51	22.77	23.56	24.13	21.22	22.54	22.19	22.76	3.71	13.22	11.45	14.06	15.83
-3.11	0.43	23	23.73	23.14	18.29	24.36	19.32	24.43	23.69	22.01	24.27	9.61	22.56	24.04	22.27	24.71	24.76	24.67	21.49	23.8	24.56	25.13	22.12	23.51	23.08	23.8	4.05	13.8	12	14.85	16.69
-3	0.44	24	24.73	24.13	19.02	25.44	20.18	25.51	24.72	22.97	25.35	10.07	23.62	25.07	23.21	25.71	25.78	25.69	22.46	24.84	25.56	26.13	23.03	24.46	23.96	24.83	4.52	14.49	12.67	15.66	17.55
-2.88	0.45	25	25.72	25.13	19.79	26.52	21.05	26.57	25.75	23.92	26.43	10.62	24.68	26.1	24.15	26.7	26.79	26.71	23.43	25.87	26.56	27.13	23.95	25.41	24.85	25.86	4.73	14.99	13.31	16.5	18.38
-2.75	0.45	26	26.71	26.13	20.58	27.58	21.93	27.63	26.78	24.87	27.51	11.07	25.75	27.13	25.09	27.69	27.81	27.72	24.4	26.9	27.55	28.13	24.86	26.36	25.75	26.88	5.06	15.62	13.91	17.24	19.2
-2.63	0.45	27	27.69	27.13	21.31	28.64	22.82	28.69	27.82	25.83	28.58	11.61	26.82	28.16	26.03	28.68	28.82	28.74	25.38	27.93	28.55	29.12	25.78	27.3	26.65	27.9	5.52	16.18	14.59	18.03	20.04
-2.5	0.45	28	28.68	28.13	22.02	29.71	23.72	29.76	28.86	26.78	29.64	12.06	27.89	29.19	26.97	29.67	29.83	29.76	26.35	28.95	29.54	30.12	26.7	28.25	27.55	28.92	5.74	16.76	15.2	18.85	20.9
-2.38	0.45	29	29.66	29.14	22.77	30.77	24.62	30.83	29.9	27.73	30.71	12.61	28.96	30.22	27.91	30.66	30.84	30.77	27.33	29.98	30.53	31.11	27.62	29.21	28.42	29.94	6.06	17.38	15.83	19.69	21.78
-2.25	0.46	30	30.65	30.15	23.54	31.84	25.53	31.9	30.95	28.69	31.78	13.06	30.04	31.25	28.86	31.66	31.85	31.79	28.31	31	31.51	32.11	28.55	30.16	29.29	30.95	6.51	17.92	16.53	20.54	22.67
-2.12	0.46	31	31.63	31.16	24.25	32.91	26.42	32.97	32.01	29.64	32.86	13.61	31.11	32.28	29.8	32.65	32.86	32.8	29.29	32.02	32.49	33.1	29.47	31.11	30.16	31.95	6.74	18.56	17.14	21.37	23.57
-1.99	0.46	32	32.61	32.17	24.96	33.98	27.3	34.05	33.06	30.59	33.94	14.07	32.17	33.31	30.75	33.64	33.87	33.82	30.28	33.04	33.47	34.1	30.37	32.07	31.04	32.96	7.07	19.09	17.8	22.21	24.49
-1.86	0.46	33	33.59	33.19	25.7	35.05	28.19	35.13	34.12	31.55	35.02	14.61	33.24	34.34	31.69	34.63	34.88	34.83	31.26	34.06	34.44	35.09	31.27	33.03	31.92	33.96	7.51	19.69	18.51	23.07	25.39
-1.73	0.47	34	34.57	34.21	26.46	36.13	29.09	36.21	35.19	32.5	36.1	15.08	34.31	35.37	32.64	35.63	35.89	35.85	32.25	35.07	35.41	36.09	32.19	33.99	32.82	34.96	7.75	20.29	19.14	23.95	26.31
-1.59	0.47	35	35.55	35.24	27.14	37.21	30	37.29	36.26	33.43	37.19	15.63	35.37	36.4	33.59	36.63	36.9	36.87	33.25	36.09	36.38	37.1	33.11	34.95	33.71	35.95	8.08	20.86	19.82	24.85	27.24
-1.46	0.47	36	36.53	36.27	27.86	38.29	30.91	38.37	37.33	34.37	38.28	16.11	36.42	37.43	34.55	37.63	37.92	37.89	34.24	37.1	37.35	38.1	34.03	35.92	34.62	36.94	8.51	21.5	20.54	25.76	28.2
-1.32	0.48	37	37.5	37.3	28.6	39.37	31.83	39.45	38.41	35.31	39.37	16.65	37.48	38.47	35.5	38.63	38.94	38.92	35.24	38.12	38.32	39.11	34.96	36.88	35.52	37.94	8.77	22.04	21.21	26.69	29.18
-1.18	0.48	38	38.48	38.34	29.31	40.45	32.76	40.53	39.49	36.25	40.47	17.16	38.52	39.5	36.45	39.64	39.96	39.94	36.24	39.13	39.29	40.12	35.89	37.86	36.42	38.93	9.11	22.66	21.91	27.63	30.17
-1.03	0.49	39	39.45	39.39	30.01	41.53	33.69	41.6	40.56	37.19	41.55	17.69	39.55	40.52	37.4	40.65	40.98	40.97	37.25	40.15	40.26	41.14	36.83	38.83	37.31	39.92	9.52	23.26	22.64	28.59	31.18
-0.89	0.49	40	40.42	40.44	30.73	42.6	34.63	42.67	41.63	38.14	42.63	18.22	40.59	41.55	38.36	41.66	42.01	42.01	38.26	41.17	41.23	42.16	37.77	39.81	38.22	40.91	9.79	23.86	23.37	29.57	32.22
-0.74	0.5	41	41.39	41.49	31.46	43.68	35.57	43.74	42.71	39.08	43.72	18.75	41.62	42.58	39.32	42.68	43.04	43.04	39.27	42.19	42.2	43.19	38.71	40.79	39.13	41.9	10.13	24.5	24.09	30.56	33.27
-0.58	0.5	42	42.36	42.54	32.15	44.76	36.52	44.81	43.79	40.02	44.81	19.29	42.65	43.61	40.29	43.7	44.08	44.09	40.29	43.21	43.17	44.23	39.66	41.78	40.05	42.89	10.52	25.09	24.85	31.58	34.35
-0.43	0.51	43	43.33	43.6	32.85	45.84	37.46	45.89	44.87	40.97	45.89	19.83	43.67	44.64	41.27	44.73	45.12	45.13	41.32	44.23	44.15	45.27	40.61	42.77	40.97	43.88	10.82	25.72	25.62	32.61	35.46
-0.26	0.52	44	44.3	44.66	33.57	46.92	38.41	46.96	45.95	41.91	46.98	20.38	44.69	45.68	42.25	45.76	46.17	46.18	42.35	45.26	45.13	46.31	41.56	43.76	41.91	44.88	11.16	26.35	26.39	33.68	36.59
-0.1	0.52	45	45.27	45.73	34.26	48.01	39.37	48.03	47.04	42.86	48.08	20.92	45.71	46.72	43.25	46.8	47.22	47.24	43.38	46.29	46.12	47.37	42.52	44.77	42.85	45.88	11.53	26.98	27.17	34.76	37.74
0.07	0.53	46	46.24	46.81	34.96	49.1	40.33	49.11	48.12	43.8	49.16	21.48	46.73	47.76	44.24	47.84	48.28	48.31	44.42	47.33	47.11	48.43	43.48	45.77	43.79	46.88	11.86	27.63	27.98	35.88	38.93
0.25	0.54	47	47.22	47.89	35.66	50.19	41.3	50.17	49.2	44.74	50.25	22.03	47.75	48.8	45.25	48.89	49.35	49.37	45.47	48.37	48.11	49.49	44.45	46.79	44.75	47.89	12.19	28.28	28.8	37.03	40.15
0.44	0.55	48	48.19	48.97	36.35	51.28	42.27	51.24	50.28	45.68	51.34	22.58	48.77	49.85	46.26	49.94	50.43	50.45	46.52	49.42	49.11	50.57	45.42	47.81	45.71	48.9	12.53	28.94	29.64	38.22	41.4
0.63	0.57	49	49.16	50.06	37.05	52.36	43.24	52.3	51.36	46.61	52.42	23.15	49.8	50.9	47.28	51	51.5	51.53	47.58	50.47	50.12	51.65	46.4	48.85	46.67	49.92	12.89	29.61	30.48	39.43	42.7
0.83	0.58	50	50.13	51.16	37.73	53.44	44.22	53.36	52.43	47.54	53.49	23.7	50.82	51.95	48.31	52.07	52.6	52.62	48.66	51.54	51.15	52.75	47.39	49.89	47.65	50.95	13.22	30.29	31.36	40.7	44.05
1.04	0.59	51	51.1	52.25	38.4	54.52	45.2	54.42	53.49	48.47	54.56	24.25	51.86	53.01	49.34	53.14	53.71	53.73	49.75	52.62	52.18	53.85	48.38	50.95	48.63	52	13.49	31.01	32.27	42.02	45.42
1.26	0.61	52	52.07	53.34	39.1	55.6	46.17	55.46	54.55	49.4	55.64	24.81	52.9	54.08	50.38	54.22	54.83	54.85	50.85	53.72	53.22	54.97	49.38	52.02	49.62	53.05	13.91	31.71	33.21	43.37	46.88
1.5	0.62	53	53.04	54.42	39.75	56.68	47.15	56.5	55.61	50.34	56.71	25.32	53.96	55.15	51.42	55.29	55.96	55.98	51.97	54.84	54.27	56.09	50.4	53.1	50.62	54.12	14.21	32.41	34.17	44.83	48.37
1.74	0.64	54	54.01	55.49	40.37	57.76	48.13	57.56	56.66	51.27	57.77	25.88	55.05	56.23	52.46	56.37	57.1	57.12	53.1	55.99	55.34	57.22	51.42	54.19	51.63	55.21	14.38	33.23	35.16	46.33	49.99
2	0.66	55	54.99	56.58	41.08	58.82	49.11	58.62	57.71	52.21	58.83	26.32	56.17	57.32	53.5	57.44	58.25	58.27	54.24	57.15	56.4	58.34	52.45	55.3	52.65	56.31	14.47	34.07	36.21	48	51.65
2.27	0.67	56	55.97	57.68	41.44	59.88	50.08	59.69	58.76	53.15	59.88	26.47	57.32	58.41	54.57	58.49	59.39	59.4	55.39	58.34	57.47	59.44	53.48	56.41	53.69	57.41	14.49	34.91	37.31	49.82	53.49

## Sheet: 2017-18 Scaling Table
Group 3 theta	Group 3 sd	Group 3	Group 1	Group 2	Group 4	Group 5	Group 6	Group 7	Group 8	Group 9	Group 10	Group 11	Group 12	Group 13	Group 14	Group 15	Group 16	Group 17	Group 18	Group 19	Group 20	Group 21	Group 22	Group 23	Group 24	Group 25	Group 26	Group 27	Group 28	Group 29	Group 30
-3.95	0.11	0	0	0	0	0	0	0	0	0	0	0	0	0	0	0	0	0	0	0	0	0	0	0	0	0	0	0	0	0	0
-3.94	0.12	1	1.67	0.96	-0.49	0.9	1.52	0.6	0.77	0.78	1.1	0.7	1.4	0.16	-0.5	-0.5	-0.5	-0.5	-0.49	-0.5	-0.49	-0.5	-0.5	-0.5	-0.44	-0.5	-0.48	-0.5	-0.5	-0.5	-0.5
-3.93	0.13	2	2.68	1.93	-0.27	1.86	2.51	1.59	1.75	1.74	2.05	1.65	2.17	0.91	-0.5	-0.5	-0.44	-0.4	-0.31	-0.48	-0.38	-0.49	-0.48	-0.49	0.51	-0.46	0.08	-0.46	-0.5	-0.49	-0.5
-3.92	0.14	3	3.69	2.91	0.56	2.83	3.48	2.58	2.74	2.7	3.01	2.61	3.03	1.82	-0.5	-0.49	0.37	0.52	0.55	-0.26	0.53	-0.3	-0.25	-0.37	0.81	0.07	0.68	0.12	-0.49	-0.41	-0.5
-3.9	0.15	4	4.69	3.88	1.35	3.8	4.32	3.56	3.72	3.66	3.97	3.58	3.93	2.77	-0.49	-0.35	0.72	0.99	1.33	0.56	1.14	0.54	0.57	0.52	1.61	0.69	1.56	0.68	-0.37	0.46	-0.5
-3.89	0.17	5	5.68	4.86	1.81	4.78	5.19	4.54	4.71	4.63	4.93	4.54	4.85	3.74	-0.44	0.51	1.57	1.72	1.89	1.3	1.84	1.03	1.38	0.95	2.52	1.57	2.4	1.55	0.5	0.8	-0.5
-3.87	0.18	6	6.66	5.84	2.61	5.75	6.09	5.52	5.69	5.59	5.9	5.5	5.8	4.72	-0.07	0.82	2.31	2.6	2.7	1.88	2.69	1.68	1.94	1.69	3.15	2.39	2.97	2.26	0.78	1.61	-0.5
-3.85	0.2	7	7.65	6.82	3.5	6.73	7.01	6.5	6.68	6.55	6.86	6.31	6.75	5.71	0.56	1.59	2.9	3.51	3.58	2.69	3.6	2.54	2.74	2.56	3.87	3.01	3.76	2.9	1.57	2.5	-0.5
-3.83	0.22	8	8.63	7.8	3.97	7.71	7.94	7.4	7.67	7.5	7.83	7.16	7.7	6.7	0.97	2.3	3.7	4.17	4.49	3.58	4.52	3.11	3.62	3.32	4.71	3.81	4.63	3.71	2.21	3.07	-0.5
-3.8	0.24	9	9.61	8.77	4.7	8.69	8.87	8.31	8.65	8.32	8.79	8.04	8.66	7.69	1.6	2.87	4.57	4.94	5.17	4.42	5.34	3.79	4.53	4.01	5.6	4.68	5.53	4.58	2.83	3.84	-0.5
-3.76	0.26	10	10.58	9.75	5.53	9.68	9.81	9.24	9.64	9.18	9.76	8.95	9.63	8.68	2.12	3.65	5.36	5.79	5.97	5.14	6.15	4.6	5.32	4.82	6.5	5.57	6.3	5.4	3.62	4.68	-0.5
-3.72	0.28	11	11.56	10.73	6.08	10.66	10.76	10.18	10.63	10.05	10.72	9.88	10.59	9.68	2.68	4.47	6.07	6.67	6.83	5.95	7.03	5.35	6.12	5.68	7.23	6.44	7.07	6.12	4.41	5.56	-0.5
-3.67	0.31	12	12.53	11.7	6.76	11.64	11.7	11.12	11.61	10.95	11.69	10.81	11.56	10.69	3.31	5.06	6.88	7.57	7.72	6.8	7.93	5.99	6.99	6.57	8.04	7.21	7.91	6.93	5.04	6.39	-0.5
-3.61	0.33	13	13.49	12.68	7.54	12.62	12.65	12.07	12.6	11.85	12.65	11.75	12.52	11.69	3.78	5.8	7.73	8.44	8.63	7.69	8.86	6.75	7.89	7.44	8.9	8.04	8.78	7.78	5.8	7.17	-0.5
-3.54	0.36	14	14.41	13.66	8.09	13.61	13.59	13.02	13.59	12.75	13.62	12.7	13.49	12.71	4.5	6.6	8.61	9.26	9.54	8.59	9.8	7.56	8.8	8.25	9.79	8.91	9.68	8.65	6.62	8	-0.5
-3.46	0.38	15	15.34	14.63	8.74	14.59	14.54	13.98	14.58	13.66	14.58	13.65	14.43	13.73	4.9	7.36	9.49	10.11	10.44	9.5	10.75	8.27	9.74	9.11	10.69	9.8	10.59	9.55	7.43	8.87	-0.5
-3.37	0.4	16	16.28	15.61	9.47	15.58	15.47	14.93	15.58	14.57	15.55	14.61	15.39	14.75	5.55	8.05	10.29	11	11.31	10.34	11.72	8.97	10.69	10	11.61	10.7	11.51	10.41	8.15	9.77	-0.5
-3.28	0.42	17	17.21	16.58	9.98	16.57	16.37	15.88	16.57	15.47	16.52	15.58	16.36	15.78	5.99	8.81	11.14	11.9	12.22	11.21	12.69	9.74	11.65	10.91	12.54	11.61	12.38	11.26	8.93	10.68	-0.5
-3.17	0.43	18	18.15	17.55	10.64	17.56	17.28	16.84	17.57	16.31	17.48	16.55	17.34	16.82	6.6	9.61	12.01	12.81	13.15	12.11	13.68	10.55	12.63	11.84	13.47	12.53	13.28	12.14	9.75	11.6	-0.49
-3.06	0.44	19	19.1	18.53	11.22	18.55	18.2	17.79	18.56	17.16	18.44	17.52	18.32	17.87	7.07	10.39	12.9	13.74	14.09	13.02	14.68	11.27	13.62	12.79	14.39	13.43	14.2	13.04	10.6	12.53	-0.49
-2.94	0.45	20	20.04	19.5	11.8	19.54	19.13	18.75	19.56	18.03	19.4	18.5	19.31	18.91	7.63	11.12	13.8	14.67	15.05	13.95	15.69	12	14.62	13.74	15.33	14.33	15.13	13.96	11.43	13.46	-0.48
-2.82	0.46	21	20.99	20.47	12.46	20.54	20.06	19.7	20.56	18.91	20.36	19.47	20.31	19.97	8.12	11.89	14.72	15.61	16.02	14.88	16.71	12.78	15.64	14.71	16.29	15.25	16.08	14.9	12.23	14.38	-0.47
-2.7	0.46	22	21.94	21.43	12.96	21.54	21	20.66	21.56	19.79	21.34	20.45	21.31	21.02	8.66	12.7	15.65	16.56	17	15.83	17.75	13.58	16.66	15.69	17.27	16.18	17.04	15.85	13.06	15.33	-0.44
-2.58	0.46	23	22.89	22.39	13.59	22.54	21.94	21.62	22.56	20.68	22.32	21.44	22.31	22.08	9.16	13.52	16.58	17.51	17.99	16.79	18.79	14.35	17.7	16.68	18.27	17.12	18.02	16.81	13.92	16.29	-0.41
-2.46	0.46	24	23.84	23.36	14.13	23.54	22.89	22.58	23.56	21.57	23.3	22.43	23.32	23.14	9.69	14.28	17.53	18.45	18.99	17.75	19.84	15.1	18.75	17.68	19.28	18.08	19	17.79	14.79	17.26	-0.36
-2.34	0.46	25	24.79	24.32	14.71	24.55	23.84	23.54	24.56	22.46	24.29	23.43	24.33	24.21	10.19	15.07	18.47	19.39	20	18.72	20.91	15.89	19.82	18.69	20.3	19.04	19.99	18.78	15.67	18.24	-0.3
-2.22	0.46	26	25.75	25.29	15.3	25.55	24.79	24.5	25.56	23.31	25.29	24.44	25.34	25.27	10.71	15.87	19.41	20.34	21.02	19.7	21.98	16.7	20.89	19.7	21.34	20.01	21	19.77	16.56	19.24	-0.2
-2.1	0.46	27	26.71	26.26	15.85	26.56	25.74	25.44	26.55	24.18	26.29	25.44	26.36	26.34	11.22	16.7	20.36	21.3	22.04	20.68	23.07	17.53	21.98	20.72	22.4	21	22.01	20.78	17.45	20.24	-0.06
-1.98	0.46	28	27.67	27.23	16.47	27.57	26.7	26.39	27.55	25.06	27.29	26.46	27.38	27.4	11.73	17.54	21.31	22.25	23.07	21.67	24.16	18.31	23.08	21.75	23.47	21.99	23.03	21.79	18.33	21.26	0.13
-1.86	0.46	29	28.64	28.2	16.99	28.58	27.66	27.34	28.55	25.94	28.3	27.47	28.4	28.47	12.24	18.35	22.28	23.21	24.11	22.66	25.27	19.11	24.19	22.79	24.54	22.99	24.06	22.82	19.21	22.28	0.38
-1.73	0.46	30	29.6	29.17	17.59	29.6	28.63	28.3	29.55	26.83	29.32	28.49	29.42	29.53	12.74	19.17	23.25	24.17	25.15	23.66	26.38	19.92	25.31	23.84	25.61	23.99	25.1	23.86	20.11	23.32	0.55
-1.61	0.46	31	30.57	30.14	18.14	30.61	29.59	29.25	30.55	27.72	30.34	29.51	30.44	30.58	13.25	20	24.23	25.13	26.2	24.66	27.5	20.75	26.44	24.89	26.7	25.01	26.15	24.9	21.02	24.37	0.66
-1.49	0.46	32	31.54	31.12	18.72	31.63	30.56	30.21	31.55	28.62	31.36	30.53	31.47	31.63	13.74	20.84	25.21	26.09	27.26	25.67	28.61	21.59	27.57	25.96	27.81	26.03	27.2	25.96	21.94	25.42	0.79
-1.37	0.46	33	32.51	32.09	19.3	32.64	31.53	31.17	32.55	29.52	32.38	31.56	32.5	32.69	14.25	21.69	26.2	27.05	28.32	26.68	29.72	22.43	28.69	27.03	28.92	27.05	28.27	27.02	22.86	26.49	0.96
-1.24	0.46	34	33.48	33.07	19.86	33.66	32.5	32.13	33.55	30.41	33.42	32.58	33.52	33.74	14.74	22.55	27.19	28.01	29.38	27.69	30.85	23.25	29.83	28.11	30.05	28.09	29.35	28.1	23.78	27.56	1.17
-1.12	0.47	35	34.45	34.05	20.47	34.68	33.47	33.09	34.55	31.3	34.45	33.61	34.55	34.79	15.24	23.4	28.18	28.96	30.45	28.71	31.98	24.09	30.98	29.19	31.2	29.13	30.44	29.18	24.71	28.64	1.43
-0.99	0.47	36	35.42	35.03	21.01	35.69	34.44	34.06	35.56	32.19	35.49	34.64	35.57	35.85	15.73	24.25	29.18	29.91	31.52	29.73	33.11	24.94	32.13	30.29	32.35	30.17	31.53	30.27	25.64	29.72	1.61
-0.86	0.47	37	36.4	36.01	21.61	36.71	35.41	35.02	36.56	33.09	36.52	35.68	36.6	36.9	16.22	25.11	30.18	30.86	32.59	30.75	34.26	25.8	33.3	31.39	33.52	31.22	32.63	31.36	26.57	30.82	1.78
-0.73	0.47	38	37.38	36.99	22.18	37.73	36.38	35.99	37.57	33.99	37.56	36.71	37.63	37.95	16.71	25.98	31.18	31.81	33.66	31.78	35.4	26.66	34.47	32.5	34.67	32.27	33.74	32.46	27.51	31.93	1.99
-0.6	0.48	39	38.36	37.98	22.77	38.74	37.36	36.96	38.57	34.9	38.6	37.75	38.66	39	17.19	26.85	32.17	32.75	34.73	32.81	36.55	27.53	35.63	33.61	35.84	33.33	34.85	33.56	28.44	33.05	2.22
-0.47	0.48	40	39.34	38.97	23.36	39.76	38.33	37.93	39.58	35.81	39.64	38.79	39.7	40.05	17.68	27.72	33.17	33.68	35.81	33.83	37.69	28.39	36.79	34.73	37.02	34.39	35.98	34.66	29.37	34.19	2.47
-0.34	0.48	41	40.33	39.95	23.94	40.78	39.31	38.9	40.59	36.72	40.68	39.82	40.73	41.1	18.16	28.6	34.17	34.61	36.89	34.86	38.84	29.26	37.96	35.85	38.21	35.45	37.11	35.77	30.3	35.33	2.69
-0.2	0.49	42	41.32	40.94	24.55	41.8	40.29	39.87	41.61	37.63	41.72	40.86	41.76	42.15	18.64	29.48	35.16	35.53	37.97	35.89	39.99	30.14	39.13	36.98	39.41	36.52	38.26	36.87	31.24	36.48	2.91
-0.06	0.49	43	42.31	41.93	25.13	42.81	41.27	40.84	42.62	38.54	42.77	41.9	42.79	43.19	19.11	30.36	36.16	36.44	39.05	36.91	41.14	31.02	40.3	38.12	40.61	37.58	39.41	37.98	32.18	37.63	3.15
0.08	0.5	44	43.3	42.93	25.73	43.83	42.25	41.82	43.64	39.45	43.81	42.93	43.83	44.23	19.59	31.24	37.15	37.33	40.13	37.94	42.29	31.9	41.47	39.26	41.81	38.64	40.57	39.1	33.12	38.8	3.4
0.22	0.5	45	44.29	43.92	26.33	44.84	43.24	42.79	44.66	40.36	44.86	43.97	44.86	45.27	20.05	32.12	38.13	38.23	41.21	38.96	43.45	32.79	42.64	40.41	43.01	39.7	41.73	40.21	34.06	39.97	3.65
0.37	0.51	46	45.29	44.92	26.94	45.86	44.22	43.76	45.69	41.27	45.9	45	45.89	46.31	20.51	33.01	39.12	39.11	42.29	39.97	44.6	33.68	43.81	41.56	44.22	40.76	42.89	41.32	35	41.15	3.92
0.52	0.51	47	46.28	45.92	27.53	46.87	45.21	44.74	46.71	42.19	46.95	46.02	46.91	47.35	20.99	33.89	40.09	39.99	43.36	40.99	45.75	34.56	44.97	42.71	45.43	41.82	44.06	42.42	35.95	42.34	4.17
0.67	0.52	48	47.28	46.92	28.15	47.88	46.2	45.71	47.74	43.1	47.99	47.05	47.94	48.38	21.43	34.77	41.06	40.85	44.42	42	46.91	35.45	46.13	43.87	46.63	42.87	45.23	43.52	36.89	43.52	4.4
0.83	0.53	49	48.27	47.93	28.76	48.9	47.18	46.69	48.78	44.01	49.03	48.07	48.95	49.4	21.9	35.64	42.03	41.7	45.48	43	48.06	36.35	47.28	45.03	47.84	43.92	46.39	44.63	37.84	44.73	4.69
0.99	0.53	50	49.27	48.93	29.35	49.91	48.17	47.66	49.81	44.92	50.07	49.08	49.97	50.43	22.33	36.5	42.98	42.53	46.54	44	49.2	37.24	48.42	46.18	49.05	44.96	47.55	45.73	38.78	45.93	4.98
1.15	0.54	51	50.26	49.94	29.98	50.92	49.16	48.63	50.85	45.82	51.11	50.08	50.98	51.44	22.79	37.38	43.93	43.36	47.59	44.99	50.33	38.14	49.56	47.33	50.24	45.99	48.72	46.83	39.73	47.13	5.23
1.33	0.55	52	51.26	50.95	30.54	51.93	50.15	49.6	51.89	46.71	52.14	51.08	51.98	52.46	23.23	38.25	44.86	44.18	48.63	45.97	51.46	39.02	50.7	48.46	51.41	47.01	49.88	47.92	40.67	48.33	5.43
1.5	0.56	53	52.25	51.97	31.19	52.94	51.15	50.57	52.93	47.59	53.17	52.08	52.97	53.46	23.62	39.12	45.78	44.99	49.67	46.95	52.59	39.9	51.82	49.61	52.58	48.02	51.03	49	41.61	49.51	5.74
1.69	0.57	54	53.25	52.98	31.78	53.95	52.14	51.52	53.97	48.46	54.19	53.06	53.95	54.46	24.11	39.97	46.67	45.75	50.68	47.91	53.72	40.76	52.93	50.76	53.76	49.02	52.16	50.07	42.55	50.73	6.07
1.88	0.58	55	54.24	54	32.35	54.96	53.13	52.48	55.01	49.36	55.21	54.04	54.92	55.45	24.42	40.79	47.53	46.46	51.68	48.86	54.84	41.59	54.03	51.89	54.92	50	53.26	51.13	43.49	51.94	6.27
2.08	0.59	56	55.23	55.01	32.97	55.96	54.12	53.44	56.04	50.24	56.22	55.01	55.86	56.44	24.91	41.54	48.41	47.26	52.65	49.79	55.94	42.43	55.1	53	56.04	50.96	54.33	52.18	44.44	53.13	6.4
2.28	0.6	57	56.22	56.03	33.43	56.97	55.12	54.4	57.07	51.12	57.22	55.97	56.78	57.41	25.27	42.37	49.29	47.99	53.59	50.68	57.03	43.3	56.15	54.09	57.14	51.89	55.37	53.21	45.4	54.29	6.46
2.49	0.6	58	57.2	57.04	34.09	57.98	56.11	55.36	58.09	51.95	58.22	56.92	57.63	58.37	25.43	43.2	50.14	48.49	54.48	51.5	58.09	44.14	57.18	55.15	58.2	52.76	56.38	54.23	46.35	55.41	6.49
2.7	0.6	59	58.18	58.05	34.41	58.98	57.1	56.31	59.11	52.61	59.2	57.86	58.45	59.33	25.49	43.94	50.89	49.28	55.41	52.42	59.12	44.88	58.18	56.18	59.22	53.49	57.35	55.22	47.3	56.48	6.5
2.91	0.58	60	59.16	59.06	34.49	59.98	58.09	57.26	60.11	53.4	60.18	58.79	59.36	60.27	25.5	44.44	51.43	49.48	56.33	53.33	60.14	45.43	59.17	57.18	60.21	54.38	58.3	56.2	48.25	57.6	6.5
